# Supplementary material for: Genome Size Variation in Sesamum indicum L. Germplasm from Niger
Source: Genes (Basel). 2024 May 29;15(6):711. doi: 10.3390/genes15060711 (PMC11203198; doi:10.3390/genes15060711)
Supplement: Supplementary file 1 [file genes-15-00711-s001.zip]

Archive with 2 entries (2 files):
- Supplementary data/Supplementary Figures.pdf
- Supplementary data/Supplementary Tables.pdf
